# Supplementary material for: Adherence to the Mediterranean Diet, Sodium and Potassium Intake in People at a High Risk of Dementia
Source: Nutrients. 2024 May 8;16(10):1419. doi: 10.3390/nu16101419 (PMC11124415; doi:10.3390/nu16101419)
Supplement: Supplementary file 1 [file nutrients-16-01419-s001.zip]

Archive with 1 entries (1 files):
- nutrients-2957710-supplementary.pdf
